# Supplementary material for: 3D-Printed Polylactic Acid/Lignin Films with Great Mechanical Properties and Tunable Functionalities towards Superior UV-Shielding, Haze, and Antioxidant Properties
Source: Polymers (Basel). 2023 Jun 24;15(13):2806. doi: 10.3390/polym15132806 (PMC10346654; doi:10.3390/polym15132806)
Supplement: Supplementary file 1 [file polymers-15-02806-s001.zip]

Archive with 1 entries (1 files):
- polymers-2441168-supplementary.docx
